# Supplementary material for: Gene Suppression Therapies in Hereditary Cerebellar Ataxias: A Systematic Review of Animal Studies
Source: Cells. 2023 Mar 29;12(7):1037. doi: 10.3390/cells12071037 (PMC10093402; doi:10.3390/cells12071037)
Supplement: Supplementary file 1 [file cells-12-01037-s001.zip]

Archive with 1 entries (1 files):
- cells-2216638-supplementary.pdf
